# Supplementary material for: Glutamate signalling via a MEKK1 kinase-dependent pathway induces changes in Arabidopsis root architecture
Source: Plant J. 2013 Apr 10;75(1):1–10. doi: 10.1111/tpj.12201 (PMC3739925; doi:10.1111/tpj.12201)
Supplement: Supplementary file 3 [file tpj0075-0001-SD3.xlsx]

## Sheet: SQ323
Table S1. Pharmaceuticals screened for their ability to act as L-Glu agonists and antagonists, with descriptions of their bioactivity in the micro-phenotyping system
Well ID	Tocris catalogue Number	MLSMR Structure ID	Compound Name	Comments on phenotype seen at highest concentration of treatment (~100 µM)	Properties
A01	1238	CPD002047250	CCMQ	moderate inhibition of primary root growth; inhibits LR formation	Used to characterize NR2B-containing NMDA receptors					http://www.ncbi.nlm.nih.gov/pubmed/9751179
A02	0130	CPD002047902	(+)-Bicuculline		Potent GABAA antagonist
A03	1214	CPD002047238	SIB 1893		mGlu5 antagonist and positive allosteric modulator at mGlu4
A04	1074	CPD002047190	(RS)-AMPA hydrobromide		Selective AMPA agonist. More water soluble form of (RS)-AMPA (Cat. No. 0169)
A05	1493	CPD002047344	CGP 78608		Potent, selective glycine-site NMDA antagonist
A06	0190	CPD002047841	CNQX		Potent AMPA/kainate antagonist
A07	0254	CPD002046861	(S)-AMPA		Selective AMPA agonist. Active isomer of (RS)-AMPA (Cat. No. 0169)
A08	0328	CPD002046868	(R)-3-Carboxy-4-hydroxyphenylglycine		Ionotropic glutamate receptor antagonist
A09	0225	CPD002046855	Quinolinic acid		Endogenous NMDA agonist and transmitter candidate
A10	0742	CPD002047030	L-689,560	Moderate inhibition of primary root growth	Very potent NMDA antagonist
B01	1302	CPD002047270	(S)-3,4-DCPG		Potent, selective mGlu8a agonist
B02	0289	CPD002047905	Muscimol		Potent GABAA agonist
B03	1107	CPD002047207	ATPA		Selective, potent GluR5 agonist
B04	1219	CPD002047242	IDRA 21	Strong inhibition of primary root growth; tips bulbous and 'warty' in appearance; agravitopism seen at lower, less inhibitory, concentrations (~4 µM)	Inhibits AMPA receptor desensitization
B05	0964	CPD002047141	Diazoxide		Blocks desensitization of AMPA receptors
B06	1970	CPD002047478	Norketamine hydrochloride		Potent, non-competitive NMDA antagonist
B07	0197	CPD002046851	Homoquinolinic acid		Selective, potent NMDA agonist
B08	0186	CPD002046848	cis-ACPD		Potent NMDA agonist. Also group II mGluR agonist
B09	0162	CPD002046845	S-Sulfo-L-cysteine sodium salt		Group I agonist
B10	0855	CPD002047079	MTPG		Group II/group III mGlu antagonist. More selective for group II than group III
C01	2345	CPD002047603	ZK 200775		Competitive AMPA/kainate antagonist
C02	1295	CPD002047268	Loreclezole hydrochloride		Subtype-selective GABAA receptor modulator
C03	0285	CPD002047904	Ibotenic acid		Non-selective NMDA agonist
C04	1212	CPD002047236	MPEP hydrochloride	Inhibits root hair formation at low concentration (~20 µM)	mGlu5 antagonist and positive allosteric modulator at mGlu4
C05	1215	CPD002047239	SIB 1757	Induces increased proliferation of root hairs; slight inhibition of primary root growth;	Highly selective mGlu5 antagonist
C06	0961	CPD002047139	SYM 2206	Inhibits LR formation; root hairs very short	Non-competitive/allosteric AMPA antagonist
C07	1045	CPD002047857	CNQX disodium salt		Potent AMPA/kainate antagonist. More water soluble form of CNQX (Cat. No. 0190)
C08	0342	CPD002046870	(RS)-3,5-DHPG		Selective group I mGlu agonist
C09	0405	CPD002046887	Â¿-CCB		Benzodiazepine inverse agonist, putative endogenous ligand
C10	0286	CPD002046864	5,7-Dichlorokynurenic acid		Potent NMDA antagonist, acts glycine site
D01	2312	CPD002047589	DNQX disodium salt		Selective non-NMDA antagonist. Water-soluble salt of DNQX (Cat. No. 0189)
D02	1251	CPD002047257	SDZ 220-040	Slight inhibition of primary root growth; induces agravitropism	Potent, competitive NMDA antagonist
D03	2079	CPD002047509	UBP 302		Selective, potent kainate antagonist; active enantiomer of UBP 296 (Cat. No. 2078)
D04	1088	CPD002047196	CGP 54626 hydrochloride		Potent, selective GABAB antagonist
D05	1048	CPD002047179	1-BCP		Modulates AMPA-mediated responses
D06	0924	CPD002047119	(+)-MK 801 maleate		Non-competitive NMDA antagonist, acts at ion channel site
D07	3620	CPD002047822	Topiramate		GluR5 antagonist; anticonvulsant
D08	0246	CPD002046860	Saclofen		Selective GABAB antagonist
D09	0373	CPD002046877	NBQX		Potent AMPA antagonist. More selective than CNQX (Cat. No. 0190)
D10	0114	CPD002046844	NMDA		Selective NMDA agonist
E01	2456	CPD002047637	Co 101244 hydrochloride	Strong inhibition of primary root growth; brown colouration of roots	Highly selective NR2B antagonist
E02	1250	CPD002047256	SDZ 220-581		Competitive NMDA antagonist
E03	2078	CPD002047508	UBP 296		Selective, potent kainate antagonist; selective for GluR5-containing receptors
E04	1044	CPD002047176	NBQX disodium salt		Potent AMPA antagonist. More water soluble form of NBQX (Cat. No. 0373)
E05	1454	CPD002047333	GYKI 52466 hydrochloride		Selective non-competitive AMPA antagonist
E06	0907	CPD002047108	L-701,324		NMDA antagonist, acts glycine site
E07	0282	CPD002046863	(S)-(-)-HA-966		NMDA antagonist/partial agonist
E08	0189	CPD002046850	DNQX		Selective non-NMDA antagonist
E09	0320	CPD002046867	(S)-4-Carboxy-3-hydroxyphenylglycine		Group I antagonist/group II agonist
E10	0773	CPD002047045	Memantine hydrochloride		NMDA antagonist; acts at ion channel site
F01	2348	CPD002047605	Gavestinel	Inhibits root hair formation and lateral root development	Potent and selective NMDA receptor glycine site antagonist. Orally available and active in vivo
F02	1395	CPD002047304	(R)-3,4-DCPG		AMPA antagonist/weak NMDA antagonist
F03	2213	CPD002047555	N20C hydrochloride		Non-competitive NMDA receptor open-channel blocker
F04	1082	CPD002047195	CFM-2		Non-competitive AMPA antagonist
F05	1594	CPD002047381	Ro 25-6981 maleate		Subtype-selective NR2B antagonist
F06	0955	CPD002047136	(-)-MK 801 maleate		NMDA antagonist, less active enantiomer
F07	0222	CPD002046853	Kainic acid		Potent excitant and neurotoxin
F08	0329	CPD002046869	(S)-3-Carboxy-4-hydroxyphenylglycine		Group I antagonist/group II agonist
F09	0360	CPD002046876	(Â¿)-1-(1,2-Diphenylethyl)piperidine maleate		NMDA antagonist, acts ion channel site
F10	0713	CPD002047014	Cyclothiazide		AMPA selective desensitization inhibitor
G01	1327	CPD002047281	L-655,708		Selective for α5-containing GABAA receptors
G02	1248	CPD002047254	CGP 55845		Potent, selective GABAB antagonist
G03	2195	CPD002047545	Eliprodil	Moderate inhibition of primary root growth	Non-competitive NR2B-selective NMDA antagonist
G04	1028	CPD002047165	CPCCOEt	Inhibits lateral root formation	Selective non-competitive mGlu1 receptor antagonist
G05	1636	CPD002047390	IEM 1460		Open-channel blocker of AMPA currents; selective for non-GluR2-containing receptors
G06	0620	CPD002046975	4-PPBP maleate	Strong inhibition of primary root growth	σ ligand and selective non-competitive antagonist at recombinant NR1a/2B NMDA receptors expressed in Xenopus oocytes.
G07	0281	CPD002046862	(R)-(+)-HA-966		NMDA partial agonist/antagonist, acts at glycine site
G08	0245	CPD002046859	2-Hydroxysaclofen		Selective GABAB antagonist, more potent than Cat. No. 0246
G09	0312	CPD002046866	(RS)-(Tetrazol-5-yl)glycine		Highly potent NMDA receptor agonist
G10	0869	CPD002047083	Felbamate		NMDA antagonist, acts glycine site
H01	1262	CPD002047261	SR 95531 hydrobromide		Selective, competitive GABAA receptor antagonist
H02	0131	CPD002047903	(-)-Bicuculline methochloride		Water-soluble GABAA antagonist
H03	2005	CPD002047492	Ro 04-5595	Strong inhibition of primary root growth	Selective NR2B antagonist
H04	1027	CPD002047164	PHCCC	Strong inhibition of primary root growth; tips bulbous and warty; agravitopism seen at lower, less inhibitory, concentrations (~4 µM)	Potent group I mGlu (mGluR1 and mGluR5) antagonist
H05	1622	CPD002047388	Remacemide hydrochloride		NMDA antagonist; blocks ion channel and allosteric modulatory site
H06	0545	CPD002046944	Ifenprodil hemitartrate		Non-competitive NMDA antagonist. Also σ ligand
H07	0216	CPD002046852	L-Cysteinesulfinic acid		NMDA and mGlu agonist
H08	0188	CPD002046849	L-Quisqualic acid		AMPA/group I mGlu agonist
H09	0169	CPD002046846	(RS)-AMPA		Selective AMPA agonist
H10	0705	CPD002047012	L-701,252		NMDA antagonist, acts glycine site
