# Supplementary material for: Glutamate signalling via a MEKK1 kinase-dependent pathway induces changes in Arabidopsis root architecture
Source: Plant J. 2013 Apr 10;75(1):1–10. doi: 10.1111/tpj.12201 (PMC3739925; doi:10.1111/tpj.12201)
Supplement: Supplementary file 5 [file tpj0075-0001-SD5.xls]

## Sheet: Positives
TableS2. Molecules in the LATCA collection related to DDPD that showed activity as L-Glu antagonists in the micro-phenotyping assay
Structure	LATCA reference no.	COL	COORD	LATID	Supplier	Suplier_CAT#	Name	Concentration_(mM)	IC50_(µM)	Yeast_Active?	Chemical name	Maybridge catalog no.	Antagonist activity
	LAT029H10	10	H10	LAT029H10	Maybridge	GK 02019		2.5		+	1-(2,6-dibromo-4-methylphenyl)-2,5-dihydro-1H-pyrrole-2,5-dione	GK02019	yes
	LAT034D07	7	D07	LAT034D07	Maybridge	S 01372		2.5		+	1-(2,6-dimethylphenyl)-2,5-dihydro-1H-pyrrole-2,5-dione (DDPD)	S01372	yes
	LAT034B09	9	B09	LAT034B09	Maybridge	S 02803		2.5		+	1-mesityl-1H-pyrrole-2,5-dione	S02803	yes
	LAT036H11	11	H11	LAT036H11	Maybridge	S 02113		2.5		+	1-(2,6-diethylphenyl)-2,5-dihydro-1h-pyrrole-2,5-dione	S02113	yes
	LAT034H11	11	H11	LAT034H11	Maybridge	S 04412		2.5		+	1-(2,6-diisopropylphenyl)-2,5-dihydro-1H-pyrrole-2,5-dione	S04412	weak positive in screen
	LAT034D10	10	D10	LAT034D10	Maybridge	S 03835		2.5		+	1-(3,4-difluorophenyl)-2,5-dihydro-1H-pyrrole-2,5-dione	S03835	weak positive in screen
	LAT034G11	11	G11	LAT034G11	Maybridge	S 04394		2.5		+	1-[3,5-bis(trifluoromethyl)phenyl]-1H-pyrrole-2,5-dione	S04394	weak positive in screen
	LAT035C03	3	C03	LAT035C03	Maybridge	S 06729		2.5		+	1-(3,5-dichlorophenyl)-2,5-dihydro-1H-pyrrole-2,5-dione	S06729	weak positive in screen

## Sheet: Negatives
Molecules in the LATCA collection related to DDPD that did not show activity as L-Glu antagonists in the micro-phenotyping assay
Structure	LATCA reference no.	Formula	Maybridge Catalog no.
	LAT034D06	C11H9NO2	S01335
	LAT034B08	C12H11NO2	S01742
	LAT035B02	C12H11NO2	S04585
	LAT035H07	C12H11NO2	S12378
	LAT035C11	C12H11NO2	S14371
	LAT034F06	C11H8ClNO2	S01340
	LAT034G06	C10H5Cl2NO2	S01347
	LAT034H06	C10H5Cl2NO2	S01348
	LAT034A07	C10H5Cl2NO2	S01349
	LAT034F07	C10H6ClNO2	S01401
	LAT034H07	C11H8INO2	S01528
	LAT034G08	C10H5BrClNO2	S02408
	LAT034H08	C10H5BrClNO2	S02409
	LAT034B11	C10H6BrNO2	S04151
	LAT035C02	C10H6BrNO2	S04788
	LAT035H04	C11H6N2O2	S09411
	LAT035G07	C10H5ClFNO2	S12357
	LAT035F08	C12H10ClNO3	S12646
	LAT035C09	C10H6N2O4	S12847
	LAT035D09	C11H8FNO2	S12852
	LAT035B10	C11H7Cl2NO2	S14008
	LAT045A06	C11H7ClFNO2	S09920
